# Supplementary material for: The integration of metabolome and proteome reveals bioactive polyphenols and hispidin in ARTP mutagenized Phellinus baumii
Source: Sci Rep. 2019 Nov 7;9:16172. doi: 10.1038/s41598-019-52711-7 (PMC6838117; doi:10.1038/s41598-019-52711-7)
Supplement: Supplementary file 2 — Dataset Table S2 [file 41598_2019_52711_MOESM2_ESM.xlsx]

## Sheet: AS
	Metabolites	Fold change (A67/SH1)
1	(10)-Gingerol	4.20299
2	Caffeoquinone	1.33222
3	4,4'-Diaponeurosporene	1.91888
4	Octadecanamide	1.36104
5	Bisdemalonylsalvianin	268.375
6	3-ketosphingosine	1.32204
7	Ergosterol	1.75669
8	Sphingosine	1.38537
9	PE(16:0/18:2(9Z,12Z))	1.99633
10	C16 Sphinganine	1.40692
11	1H-Azepine, hexahydro-1-dodecyl-, 1-oxide	1.42182
12	LysoPE(18:2(9Z,12Z)/0:0)	1.2293
13	Linoleamide	1.22868
14	2-hydroxy-tricosanoic acid	1.45116
15	4'-O-Methylcarthamidin 7-(2-p-coumaroylglucoside)	1.29979
16	Cer(d18:0/14:0)	1.6509
17	PE(18:1(11Z)/P-18:1(11Z))	1.26181
18	PE(16:0/18:3(9Z,12Z,15Z))	1.25413
19	N-Acetyl dihydrosphingosine	1.25803
20	Ganoderol B	1.90431
21	3-(10-Heptadecenyl)phenol	1.48626
22	2,3-Dimethylbutan-1-amine	24.9283
23	N-palmitoyl leucine	1.2143
24	GlcCer(d14:2(4E,6E)/18:0(2OH))	1.24111
25	3-Hydroxy-2,2-bis(hydroxymethyl)propyl nonadecanoate	1.65538
26	N,N-dimethyl-Safingol	1.23605
27	Ergosta-5,7,24(28)-trienol	2.21492
28	Elaidamide	1.38645
29	3R-hydroxy-eicosanoic acid	1.2653
30	Hexadecanamide, N,N'-1,2-ethanediylbis-	1.22509
31	PC(16:0/18:3(6Z,9Z,12Z))	1.69061
32	Cytosine, 1-beta-D-arabinofuranosyl-N(sup 4)-myristoyl-	1.27427
33	MG(0:0/22:0/0:0)	1.47459
34	PA(18:2(9Z,12Z)/20:5(5Z,8Z,11Z,14Z,17Z))	1.24951
35	Phenol, dihexyl-	1.22155
36	Spectinomycin adenylate	3.44924
37	9E-Octadecenedioic acid	1.79884
38	PA(16:0/20:4(5Z,8Z,11Z,14Z))	1.2308
39	Tricosanoic acid	1.53602
40	Cerebroside B	1.28406
41	hispidin	2.04825
42	PC(14:0/22:5(4Z,7Z,10Z,13Z,16Z))	1.55453
43	PE(18:3(9Z,12Z,15Z)/16:0)	1.7926
44	Stellasterol	2.0362
45	Phytenoic Acid	1.38233
46	Spinetoram L	1.66144
47	12-Ketolithocholic acid	1.40215
48	2-methyl-octadecanoic acid	3.14354
49	4-Hydroxy-6-pentacosanone	1.91151
50	24-ethylcholesta-5,22-dien-3beta-ol	4.42293
51	PE(22:0/24:1(15Z))	1.96365
52	PC(20:0/26:0)	1.86281
53	Cerotic acid	2.37599
54	Spirosta-5,7-dien-3-yl acetate	1.57203
55	2,3-Dihydroxypropyl 22-hydroxydocosanoate	1.64091
56	3,3'-(Docosylazanediyl)di(propane-1,2-diol)	1.99453
57	Kaempferide 3-glucoside	3.4863
58	9,10-Anthracenedione, 2-[4-(acetyloxy)phenyl]-4,8-diamino-1,5-dihydroxy-	3.44383
59	Inoscavin A	8.2594
60	phelligridin D	7.46383
61	4-Gingerol	4.02005
62	TG(18:3(9Z,12Z,15Z)/18:3(9Z,12Z,15Z)/20:3(8Z,11Z,14Z))[iso3]	61.1434
63	2,3-Dihydroxynaphthalene	0.517788
64	17-Propyl-5alpha-androst-2-en-17beta-ol	0.561504
65	Nervonic acid	0.721293
66	Tetracosanoic acid	0.372883
67	Docosanoic acid	0.618401
68	Neuraminic acid	0.416684
69	Phytanic Acid	0.647555
70	N-Cyclohexanecarbonylpentadecylamine	0.825817
71	Pipericine	0.629377
72	Tetracos-5-ene-1,2,3,4-tetrol	0.824252
73	Phytanol	0.809146
74	Behenoyl-EA	0.809449
75	PE(16:0/20:4(5Z,8Z,11Z,14Z))	0.452416
76	Cer(t18:0/16:0)	0.520783
77	10-Eicosene	0.805266
78	Palmitamide, N-isobutyl-	0.599633
79	Phenol, 2,4-dioctyl-	0.595396
80	4-(Octadecylamino)pent-3-en-2-one	0.482259
81	38:4(23Z,26Z,29Z,32Z)	0.515513
82	Cer(t18:0/18:0)	0.619641
83	2,3',4,4'-Tetrahydroxybenzophenone	0.542688
84	N-Cyclohexanecarbonyltetradecylamine	0.665539
85	2,2',4,4'-Tetrahydroxybenzophenone	0.624837
86	Auxin a	0.394136
87	N,N-dibutyltridecanamide	0.750622
88	Phenol, 2-((dipentylamino)methyl)-6-methyl-	0.675702
89	N-(2-Methylpropyl)octadeca-2,4,12-trienamide	0.604594
90	Margaric acid	0.745401
91	Phenol, 4-hexadecyl-	0.577215
92	PA(18:0/18:2(9Z,12Z))	0.634594
93	Erucicoyl-EA	0.588361
94	2-Napthyloxyacetic acid	0.511251
95	7-Methoxy-1-naphthoic acid	0.508692
96	2,3,4,4'-Tetrahydroxybenzophenone	0.366455
