# Supplementary material for: The integration of metabolome and proteome reveals bioactive polyphenols and hispidin in ARTP mutagenized Phellinus baumii
Source: Sci Rep. 2019 Nov 7;9:16172. doi: 10.1038/s41598-019-52711-7 (PMC6838117; doi:10.1038/s41598-019-52711-7)
Supplement: Supplementary file 3 — Dataset Table S3 [file 41598_2019_52711_MOESM3_ESM.xlsx]

## Sheet: Sheet1
	Accession number	Annotation name	Fold change
1	tr|A0A0C2Z7N4|A0A0C2Z7N4_9HOMO	Uncharacterized protein OS=Scleroderma citrinum Foug A GN=SCLCIDRAFT_1219040 PE=3 SV=1	1.30671
2	tr|A0A097JTP8|A0A097JTP8_9HOMO	Thioredoxin reductase OS=Inonotus obliquus GN=trxr PE=3 SV=1	1.46966
3	tr|A0A0H2S464|A0A0H2S464_9HOMO	Alpha-1,4 glucan phosphorylase OS=Schizopora paradoxa GN=SCHPADRAFT_901431 PE=3 SV=1	0.756782
4	tr|A0A0C3BL09|A0A0C3BL09_9HOMO	Uncharacterized protein OS=Piloderma croceum F 1598 GN=PILCRDRAFT_95952 PE=3 SV=1	1.43657
5	tr|A0A0H2RG73|A0A0H2RG73_9HOMO	Thiolase OS=Schizopora paradoxa GN=SCHPADRAFT_856095 PE=3 SV=1	1.2065
6	tr|A0A0C9ZRV5|A0A0C9ZRV5_9HOMO	Unplaced genomic scaffold scaffold_7, whole genome shotgun sequence OS=Pisolithus microcarpus 441 GN=PISMIDRAFT_673039 PE=4 SV=1	1.55244
7	tr|A0A067PV43|A0A067PV43_9HOMO	Histone H2A OS=Jaapia argillacea MUCL 33604 GN=JAAARDRAFT_34535 PE=3 SV=1	0.805335
8	tr|A0A0W0GCD8|A0A0W0GCD8_9AGAR	Phospholipid-transporting ATPase OS=Moniliophthora roreri GN=WG66_1211 PE=3 SV=1	1.23325
9	tr|S7QLN6|S7QLN6_GLOTA	P-loop containing nucleoside triphosphate hydrolase protein OS=Gloeophyllum trabeum (strain ATCC 11539 / FP-39264 / Madison 617) GN=GLOTRDRAFT_52369 PE=4 SV=1	1.39672
10	tr|V2XSD0|V2XSD0_MONRO	Dipeptidyl-peptidase 5 OS=Moniliophthora roreri (strain MCA 2997) GN=Moror_12485 PE=4 SV=1	1.21445
11	tr|R7SU64|R7SU64_DICSQ	Eukaryotic translation initiation factor 4A-like protein OS=Dichomitus squalens (strain LYAD-421) GN=DICSQDRAFT_88817 PE=3 SV=1	0.701231
12	tr|A0A165BG40|A0A165BG40_9APHY	Heme peroxidase OS=Laetiporus sulphureus 93-53 GN=LAESUDRAFT_731708 PE=4 SV=1	0.703413
13	tr|A0A165ATW0|A0A165ATW0_9APHY	Aldehyde dehydrogenase OS=Laetiporus sulphureus 93-53 GN=LAESUDRAFT_733016 PE=3 SV=1	0.825294
14	tr|A0A0H2R6C8|A0A0H2R6C8_9HOMO	UDP-xylose synthase OS=Schizopora paradoxa GN=SCHPADRAFT_911308 PE=4 SV=1	1.24362
15	tr|A0A0C3LHX1|A0A0C3LHX1_9HOMO	Uncharacterized protein OS=Tulasnella calospora MUT 4182 GN=M407DRAFT_245619 PE=3 SV=1	1.22364
16	tr|A0A067PAF8|A0A067PAF8_9HOMO	Uncharacterized protein OS=Jaapia argillacea MUCL 33604 GN=JAAARDRAFT_62298 PE=3 SV=1	1.25329
17	tr|J4G437|J4G437_9APHY	Uncharacterized protein OS=Fibroporia radiculosa GN=FIBRA_03086 PE=4 SV=1	0.608944
18	tr|A0A0C9VDI9|A0A0C9VDI9_9HOMO	Unplaced genomic scaffold SPHSTscaffold_111, whole genome shotgun sequence OS=Sphaerobolus stellatus SS14 GN=M422DRAFT_69913 PE=4 SV=1	1.22794
19	tr|A0A067PNM4|A0A067PNM4_9HOMO	Uncharacterized protein OS=Jaapia argillacea MUCL 33604 GN=JAAARDRAFT_179929 PE=3 SV=1	1.3164
20	tr|A0A067S9A9|A0A067S9A9_9AGAR	Uncharacterized protein OS=Galerina marginata CBS 339.88 GN=GALMADRAFT_80605 PE=4 SV=1	1.30837
21	tr|R7SX26|R7SX26_DICSQ	Uncharacterized protein OS=Dichomitus squalens (strain LYAD-421) GN=DICSQDRAFT_170796 PE=3 SV=1	1.20409
22	tr|A0A165R4G0|A0A165R4G0_9HOMO	Cytochrome-c from the OXPHOS pathway OS=Neolentinus lepideus HHB14362 ss-1 GN=NEOLEDRAFT_1136603 PE=3 SV=1	1.2343
23	tr|A0A067MCZ5|A0A067MCZ5_9HOMO	Uncharacterized protein OS=Botryobasidium botryosum FD-172 SS1 GN=BOTBODRAFT_137541 PE=4 SV=1	1.45388
24	tr|W4JP73|W4JP73_9HOMO	Uncharacterized protein OS=Heterobasidion irregulare TC 32-1 GN=HETIRDRAFT_412672 PE=4 SV=1	0.788137
25	tr|A0A165SVT1|A0A165SVT1_9HOMO	Het-C-domain-containing protein OS=Neolentinus lepideus HHB14362 ss-1 GN=NEOLEDRAFT_1133285 PE=4 SV=1	0.823091
26	tr|A0A0H2S8S3|A0A0H2S8S3_9HOMO	Aspartate aminotransferase OS=Schizopora paradoxa GN=SCHPADRAFT_863432 PE=4 SV=1	1.24949
27	tr|A0A165QZT7|A0A165QZT7_9HOMO	Uncharacterized protein OS=Neolentinus lepideus HHB14362 ss-1 GN=NEOLEDRAFT_1163854 PE=4 SV=1	1.26774
28	tr|A0A165NA44|A0A165NA44_EXIGL	2-hydroxycyclohexanecarboxyl-CoA dehydrogenase OS=Exidia glandulosa HHB12029 GN=EXIGLDRAFT_830835 PE=4 SV=1	0.710197
29	tr|A0A0C2Y9M4|A0A0C2Y9M4_HEBCY	Tubulin beta chain (Fragment) OS=Hebeloma cylindrosporum h7 GN=M413DRAFT_448243 PE=3 SV=1	1.2047
30	tr|W4K1S0|W4K1S0_9HOMO	Alpha-1,4 glucan phosphorylase OS=Heterobasidion irregulare TC 32-1 GN=HETIRDRAFT_147175 PE=3 SV=1	0.78607
31	tr|A0A0C3QVV8|A0A0C3QVV8_9HOMO	Uncharacterized protein (Fragment) OS=Tulasnella calospora MUT 4182 GN=M407DRAFT_66099 PE=3 SV=1	1.25032
32	tr|S8EHV4|S8EHV4_FOMPI	Diphosphomevalonate decarboxylase OS=Fomitopsis pinicola (strain FP-58527) GN=FOMPIDRAFT_1140388 PE=3 SV=1	1.43315
33	tr|A0A0C2WUY8|A0A0C2WUY8_9HOMO	Uncharacterized protein OS=Serendipita vermifera MAFF 305830 GN=M408DRAFT_100031 PE=3 SV=1	1.42033
34	tr|A0A0D7AN65|A0A0D7AN65_9AGAR	Uncharacterized protein OS=Fistulina hepatica ATCC 64428 GN=FISHEDRAFT_35804 PE=4 SV=1	1.34852
35	tr|A0A165NP18|A0A165NP18_9HOMO	Phytanoyl-CoA dioxygenase OS=Neolentinus lepideus HHB14362 ss-1 GN=NEOLEDRAFT_921399 PE=4 SV=1	0.810818
36	tr|A0A0D7BBW1|A0A0D7BBW1_9HOMO	Clavaminate synthase-like protein OS=Cylindrobasidium torrendii FP15055 ss-10 GN=CYLTODRAFT_436740 PE=4 SV=1	0.806544
37	tr|A0A0D0D391|A0A0D0D391_9AGAR	Alpha-mannosidase OS=Gymnopus luxurians FD-317 M1 GN=GYMLUDRAFT_259432 PE=3 SV=1	1.30189
38	tr|A0A0D7AKU7|A0A0D7AKU7_9AGAR	Peptidyl-prolyl cis-trans isomerase OS=Fistulina hepatica ATCC 64428 GN=FISHEDRAFT_55992 PE=3 SV=1	0.825112
39	tr|A0A0C2XA28|A0A0C2XA28_AMAMU	Uncharacterized protein OS=Amanita muscaria Koide BX008 GN=M378DRAFT_154754 PE=4 SV=1	0.787698
40	tr|A0A0C9T6Z1|A0A0C9T6Z1_PLICR	Unplaced genomic scaffold PLICRscaffold_20, whole genome shotgun sequence OS=Plicaturopsis crispa FD-325 SS-3 GN=PLICRDRAFT_46672 PE=3 SV=1	1.22684
41	tr|A0A0H2SCN0|A0A0H2SCN0_9HOMO	Reductase AKOR2 OS=Schizopora paradoxa GN=SCHPADRAFT_939276 PE=4 SV=1	0.802334
42	tr|A0A0H2S6X1|A0A0H2S6X1_9HOMO	Inositol phosphatase OS=Schizopora paradoxa GN=SCHPADRAFT_929102 PE=3 SV=1	0.822263
43	tr|A0A0D0EA12|A0A0D0EA12_9HOMO	Unplaced genomic scaffold scaffold_173, whole genome shotgun sequence OS=Paxillus rubicundulus Ve08.2h10 GN=PAXRUDRAFT_826134 PE=3 SV=1	1.20064
44	tr|A0A0C9W389|A0A0C9W389_9HOMO	Unplaced genomic scaffold scaffold_36, whole genome shotgun sequence OS=Hydnomerulius pinastri MD-312 GN=HYDPIDRAFT_116899 PE=4 SV=1	0.700796
45	tr|A8PB79|A8PB79_COPC7	Farnesyldiphosphatesynthetase OS=Coprinopsis cinerea (strain Okayama-7 / 130 / ATCC MYA-4618 / FGSC 9003) GN=CC1G_02580 PE=3 SV=1	0.819967
46	tr|A0A067PLQ1|A0A067PLQ1_9HOMO	Uncharacterized protein OS=Jaapia argillacea MUCL 33604 GN=JAAARDRAFT_534135 PE=3 SV=1	0.810795
47	tr|X8J5Z9|X8J5Z9_9HOMO	ACBP acyl-CoA-binding protein OS=Rhizoctonia solani AG-3 Rhs1AP GN=RSOL_230280 PE=4 SV=1	1.26746
48	tr|R7SGT3|R7SGT3_FOMME	Uncharacterized protein OS=Fomitiporia mediterranea (strain MF3/22) GN=FOMMEDRAFT_149596 PE=4 SV=1	0.676651
49	tr|V2XSF0|V2XSF0_MONRO	Flavoprotein nadh-dependent oxidoreductase OS=Moniliophthora roreri (strain MCA 2997) GN=Moror_12671 PE=4 SV=1	0.746749
50	tr|A0A0H2S4V8|A0A0H2S4V8_9HOMO	Dbl domain-containing protein OS=Schizopora paradoxa GN=SCHPADRAFT_843512 PE=4 SV=1	0.685861
51	tr|A0A067ST35|A0A067ST35_9AGAR	Uncharacterized protein OS=Galerina marginata CBS 339.88 GN=GALMADRAFT_251806 PE=3 SV=1	0.746557
52	tr|A0A146IES0|A0A146IES0_9AGAR	Uncharacterized protein OS=Mycena chlorophos GN=MCHLO_14223 PE=4 SV=1	0.823072
53	tr|A0A067P2R6|A0A067P2R6_PLEOS	Uncharacterized protein OS=Pleurotus ostreatus PC15 GN=PLEOSDRAFT_1061186 PE=4 SV=1	1.28537
54	tr|A0A0H2S3I3|A0A0H2S3I3_9HOMO	Aflatoxin-detoxifizyme OS=Schizopora paradoxa GN=SCHPADRAFT_899557 PE=4 SV=1	1.23751
55	tr|A0A0H2RYK5|A0A0H2RYK5_9HOMO	Uncharacterized protein OS=Schizopora paradoxa GN=SCHPADRAFT_937208 PE=4 SV=1	1.46472
56	tr|A0A166A2M6|A0A166A2M6_9HOMO	Pyruvate carboxylase OS=Sistotremastrum suecicum HHB10207 ss-3 GN=SISSUDRAFT_1009386 PE=4 SV=1	1.33319
57	tr|A0A0D7A3W3|A0A0D7A3W3_9AGAR	GroES-like protein OS=Fistulina hepatica ATCC 64428 GN=FISHEDRAFT_48796 PE=4 SV=1	0.821368
58	tr|G4TIB6|G4TIB6_SERID	Probable Cysteine desulfurase, mitochondrial (TRNA splicing protein SPL1) OS=Serendipita indica (strain DSM 11827) GN=PIIN_04998 PE=3 SV=1	1.42701
59	tr|A0A0H2R8F2|A0A0H2R8F2_9HOMO	MICOS complex subunit MIC60 OS=Schizopora paradoxa GN=SCHPADRAFT_917148 PE=3 SV=1	1.4335
60	tr|W4KFG4|W4KFG4_9HOMO	Uncharacterized protein OS=Heterobasidion irregulare TC 32-1 GN=HETIRDRAFT_382250 PE=4 SV=1	1.24868
61	tr|A0A0C9ZIL3|A0A0C9ZIL3_9HOMO	Unplaced genomic scaffold scaffold_6, whole genome shotgun sequence OS=Pisolithus microcarpus 441 GN=PISMIDRAFT_672445 PE=3 SV=1	1.39735
62	tr|A0A060SLA2|A0A060SLA2_PYCCI	Uncharacterized protein OS=Pycnoporus cinnabarinus GN=BN946_scf185007.g53 PE=4 SV=1	1.22136
63	tr|A0A0C9UQH1|A0A0C9UQH1_9HOMO	Protein YOP1 OS=Sphaerobolus stellatus SS14 GN=M422DRAFT_167096 PE=3 SV=1	1.22867
64	tr|X8JBM9|X8JBM9_9HOMO	Proline-tRNA ligase OS=Rhizoctonia solani AG-3 Rhs1AP GN=RSOL_381390 PE=3 SV=1	0.77342
65	tr|A0A146HGI1|A0A146HGI1_9AGAR	Peptidyl-prolyl cis-trans isomerase OS=Mycena chlorophos GN=MCHLO_04669 PE=3 SV=1	0.706711
66	tr|A0A165P5J0|A0A165P5J0_9HOMO	Malate dehydrogenase OS=Neolentinus lepideus HHB14362 ss-1 GN=NEOLEDRAFT_1140529 PE=3 SV=1	1.21074
67	tr|A0A067PDD5|A0A067PDD5_PLEOS	Uncharacterized protein OS=Pleurotus ostreatus PC15 GN=PLEOSDRAFT_1061472 PE=4 SV=1	1.80763
68	tr|M2P7T8|M2P7T8_CERS8	Uncharacterized protein OS=Ceriporiopsis subvermispora (strain B) GN=CERSUDRAFT_119781 PE=3 SV=1	0.372708
69	tr|S8DWE7|S8DWE7_FOMPI	Peptide hydrolase (Fragment) OS=Fomitopsis pinicola (strain FP-58527) GN=FOMPIDRAFT_1098493 PE=3 SV=1	1.27666
70	tr|K5WUY9|K5WUY9_AGABU	Uncharacterized protein OS=Agaricus bisporus var. burnettii (strain JB137-S8 / ATCC MYA-4627 / FGSC 10392) GN=AGABI1DRAFT_91867 PE=4 SV=1	0.668796
71	tr|A0A067NTB8|A0A067NTB8_PLEOS	Uncharacterized protein OS=Pleurotus ostreatus PC15 GN=PLEOSDRAFT_1111706 PE=4 SV=1	1.31754
72	tr|X8J3U8|X8J3U8_9HOMO	Processing peptidase alpha subunit, putative OS=Rhizoctonia solani AG-3 Rhs1AP GN=RSOL_190940 PE=4 SV=1	1.26732
73	tr|A0A0L6WTU6|A0A0L6WTU6_9AGAR	Thioredoxin reductase OS=Termitomyces sp. J132 GN=J132_07129 PE=3 SV=1	1.69729
74	tr|S7RDC9|S7RDC9_GLOTA	NADH-quinone oxidoreductase OS=Gloeophyllum trabeum (strain ATCC 11539 / FP-39264 / Madison 617) GN=GLOTRDRAFT_101783 PE=4 SV=1	1.2646
75	tr|A0A0H2S3D9|A0A0H2S3D9_9HOMO	Nucleic acid-binding protein OS=Schizopora paradoxa GN=SCHPADRAFT_905973 PE=4 SV=1	0.787121
76	tr|A0A074RN99|A0A074RN99_9HOMO	Thioredoxin reductase OS=Rhizoctonia solani 123E GN=V565_121440 PE=3 SV=1	1.29337
77	tr|A0A060SZ02|A0A060SZ02_PYCCI	Uncharacterized protein OS=Pycnoporus cinnabarinus GN=BN946_scf184902.g28 PE=4 SV=1	0.602434
78	tr|A0A0D0DD70|A0A0D0DD70_9HOMO	Structural maintenance of chromosomes protein OS=Paxillus rubicundulus Ve08.2h10 GN=PAXRUDRAFT_832335 PE=3 SV=1	0.634496
79	tr|A0A165R0E2|A0A165R0E2_9HOMO	Uncharacterized protein OS=Neolentinus lepideus HHB14362 ss-1 GN=NEOLEDRAFT_1096591 PE=4 SV=1	1.22301
80	tr|M2R813|M2R813_CERS8	Uncharacterized protein OS=Ceriporiopsis subvermispora (strain B) GN=CERSUDRAFT_111166 PE=4 SV=1	1.27145
81	tr|A0A0C3EQJ6|A0A0C3EQJ6_9HOMO	Homoserine dehydrogenase OS=Scleroderma citrinum Foug A GN=SCLCIDRAFT_100423 PE=3 SV=1	1.26175
82	tr|M2QCA9|M2QCA9_CERS8	Uncharacterized protein OS=Ceriporiopsis subvermispora (strain B) GN=CERSUDRAFT_86064 PE=4 SV=1	0.470263
83	tr|S7PUX7|S7PUX7_GLOTA	FMN-linked oxidoreductase OS=Gloeophyllum trabeum (strain ATCC 11539 / FP-39264 / Madison 617) GN=GLOTRDRAFT_49228 PE=4 SV=1	0.795114
84	tr|A0A137Q8V1|A0A137Q8V1_9AGAR	MOB kinase activator 1B OS=Leucoagaricus sp. SymC.cos GN=AN958_00819 PE=4 SV=1	0.770708
85	tr|A0A0H2ST30|A0A0H2ST30_9HOMO	NADH2 dehydrogenase (Fragment) OS=Schizopora paradoxa GN=SCHPADRAFT_842692 PE=4 SV=1	1.3317
86	tr|X8IX54|X8IX54_9HOMO	ATP-citrate synthase OS=Rhizoctonia solani AG-3 Rhs1AP GN=RSOL_034530 PE=3 SV=1	0.811258
87	tr|A0A0H2RLB4|A0A0H2RLB4_9HOMO	Transketolase OS=Schizopora paradoxa GN=SCHPADRAFT_853617 PE=4 SV=1	1.25084
88	tr|A0A0H2RL34|A0A0H2RL34_9HOMO	ARM repeat-containing protein OS=Schizopora paradoxa GN=SCHPADRAFT_998061 PE=4 SV=1	0.803266
89	tr|J4GAM8|J4GAM8_9APHY	Uncharacterized protein OS=Fibroporia radiculosa GN=FIBRA_06085 PE=4 SV=1	1.23295
90	tr|A0A0D7AB51|A0A0D7AB51_9AGAR	Heterotrimeric G-protein alpha subunit, GPA1-like protein OS=Fistulina hepatica ATCC 64428 GN=FISHEDRAFT_59187 PE=4 SV=1	0.806183
91	tr|A0A165SRB1|A0A165SRB1_9APHY	T-complex protein 1 OS=Daedalea quercina L-15889 GN=DAEQUDRAFT_705520 PE=3 SV=1	1.29049
92	tr|A0A165F945|A0A165F945_EXIGL	Peptidyl-prolyl cis-trans isomerase OS=Exidia glandulosa HHB12029 GN=EXIGLDRAFT_772584 PE=3 SV=1	0.71883
93	tr|A0A0C9T717|A0A0C9T717_PLICR	Eukaryotic translation initiation factor 6 OS=Plicaturopsis crispa FD-325 SS-3 GN=TIF6 PE=3 SV=1	1.20285
94	tr|A0A0H2S5U1|A0A0H2S5U1_9HOMO	Cysteine synthase OS=Schizopora paradoxa GN=SCHPADRAFT_998266 PE=4 SV=1	1.31182
95	tr|A0A067PGR0|A0A067PGR0_9HOMO	Uncharacterized protein OS=Jaapia argillacea MUCL 33604 GN=JAAARDRAFT_38938 PE=4 SV=1	0.75779
96	tr|A0A165C4J3|A0A165C4J3_9APHY	T-complex protein 1 subunit delta OS=Laetiporus sulphureus 93-53 GN=LAESUDRAFT_763129 PE=3 SV=1	0.69545
97	tr|A0A165N6Q7|A0A165N6Q7_EXIGL	Putative nitrilase OS=Exidia glandulosa HHB12029 GN=EXIGLDRAFT_604699 PE=4 SV=1	0.744777
98	tr|A0A0D2PQ44|A0A0D2PQ44_9AGAR	Uncharacterized protein OS=Hypholoma sublateritium FD-334 SS-4 GN=HYPSUDRAFT_41417 PE=4 SV=1	0.667267
99	tr|B8P780|B8P780_POSPM	Predicted protein OS=Postia placenta (strain ATCC 44394 / Madison 698-R) GN=POSPLDRAFT_87332 PE=4 SV=1	1.25194
100	tr|K5X5A3|K5X5A3_PHACS	Uncharacterized protein OS=Phanerochaete carnosa (strain HHB-10118-sp) GN=PHACADRAFT_251999 PE=4 SV=1	0.805134
101	tr|A0A060SRT3|A0A060SRT3_PYCCI	Amine oxidase OS=Pycnoporus cinnabarinus GN=BN946_scf185033.g43 PE=3 SV=1	0.738366
102	tr|A0A0C3NXP9|A0A0C3NXP9_PHLGI	Uncharacterized protein OS=Phlebiopsis gigantea 11061_1 CR5-6 GN=PHLGIDRAFT_85373 PE=3 SV=1	1.22474
103	tr|A0A151VM19|A0A151VM19_HYPMA	Putative mitochondrial outer membrane protein porin OS=Hypsizygus marmoreus GN=Hypma_09595 PE=4 SV=1	1.35432
104	tr|K5WJG2|K5WJG2_PHACS	Uncharacterized protein OS=Phanerochaete carnosa (strain HHB-10118-sp) GN=PHACADRAFT_191914 PE=4 SV=1	0.829098
105	tr|A0A0H2RFY3|A0A0H2RFY3_9HOMO	Carbohydrate-binding module family 13 protein OS=Schizopora paradoxa GN=SCHPADRAFT_916236 PE=4 SV=1	1.24747
106	tr|X8JJ72|X8JJ72_9HOMO	Import inner membrane translocase subunit TIM8 OS=Rhizoctonia solani AG-3 Rhs1AP GN=RSOL_429520 PE=3 SV=1	1.51792
107	tr|V2XF42|V2XF42_MONRO	Xylulose kinase-like OS=Moniliophthora roreri (strain MCA 2997) GN=Moror_17242 PE=4 SV=1	1.23365
108	tr|J4GNC6|J4GNC6_9APHY	Uncharacterized protein OS=Fibroporia radiculosa GN=FIBRA_03203 PE=4 SV=1	1.38717
109	tr|D8QHN5|D8QHN5_SCHCM	Putative uncharacterized protein OS=Schizophyllum commune (strain H4-8 / FGSC 9210) GN=SCHCODRAFT_237900 PE=4 SV=1	1.58435
110	tr|A0A166EWT8|A0A166EWT8_9HOMO	DEAD-domain-containing protein OS=Sistotremastrum suecicum HHB10207 ss-3 GN=SISSUDRAFT_558123 PE=3 SV=1	0.743339
111	tr|A0A166EEZ8|A0A166EEZ8_9HOMO	Methylthioribulose-1-phosphate dehydratase OS=Sistotremastrum suecicum HHB10207 ss-3 GN=MDE1 PE=3 SV=1	0.672581
112	tr|A0A166AT33|A0A166AT33_9HOMO	Clavaminate synthase-like protein OS=Peniophora sp. CONT GN=PENSPDRAFT_656749 PE=4 SV=1	0.810079
113	tr|A0A165IFK5|A0A165IFK5_EXIGL	Chord-domain-containing protein OS=Exidia glandulosa HHB12029 GN=EXIGLDRAFT_740127 PE=4 SV=1	0.594061
114	tr|A0A146ID44|A0A146ID44_9AGAR	Palmitoyl-protein thioesterase OS=Mycena chlorophos GN=MCHLO_14270 PE=4 SV=1	1.25605
115	tr|A0A0C9UPK5|A0A0C9UPK5_9HOMO	Aspartate aminotransferase OS=Sphaerobolus stellatus SS14 GN=M422DRAFT_37801 PE=4 SV=1	1.30222
116	tr|W4K3S9|W4K3S9_9HOMO	Uncharacterized protein (Fragment) OS=Heterobasidion irregulare TC 32-1 GN=HETIRDRAFT_246122 PE=4 SV=1	0.810628
117	tr|V2WDU2|V2WDU2_MONRO	Uncharacterized protein OS=Moniliophthora roreri (strain MCA 2997) GN=Moror_15746 PE=4 SV=1	0.686914
118	tr|R7STA0|R7STA0_DICSQ	Glutathione S-transferase C-terminal-like protein OS=Dichomitus squalens (strain LYAD-421) GN=DICSQDRAFT_110722 PE=4 SV=1	0.424445
119	tr|J4I1E5|J4I1E5_9APHY	Uncharacterized protein OS=Fibroporia radiculosa GN=FIBRA_07804 PE=3 SV=1	0.817753
120	tr|F8Q7E0|F8Q7E0_SERL3	Putative uncharacterized protein OS=Serpula lacrymans var. lacrymans (strain S7.3) GN=SERLA73DRAFT_60498 PE=4 SV=1	0.645767
121	tr|F8PF35|F8PF35_SERL3	Putative uncharacterized protein OS=Serpula lacrymans var. lacrymans (strain S7.3) GN=SERLA73DRAFT_100938 PE=4 SV=1	0.799395
122	tr|A0A1B7MVV8|A0A1B7MVV8_9HOMO	NAD(P)-binding protein OS=Rhizopogon vinicolor AM-OR11-026 GN=K503DRAFT_867370 PE=4 SV=1	1.22637
123	tr|A0A166G461|A0A166G461_9HOMO	OsmC-like protein OS=Peniophora sp. CONT GN=PENSPDRAFT_436814 PE=4 SV=1	1.24484
124	tr|A0A165LSX5|A0A165LSX5_9APHY	Nrap protein OS=Daedalea quercina L-15889 GN=DAEQUDRAFT_769381 PE=4 SV=1	0.347569
125	tr|A0A165IMY8|A0A165IMY8_9APHY	Glycoside hydrolase family 92 protein OS=Laetiporus sulphureus 93-53 GN=LAESUDRAFT_719667 PE=4 SV=1	1.48113
126	tr|A0A137QSV8|A0A137QSV8_9AGAR	Protoplast secreted protein 2 OS=Leucoagaricus sp. SymC.cos GN=AN958_04374 PE=4 SV=1	1.47094
127	tr|A0A0H2RP11|A0A0H2RP11_9HOMO	S-adenosyl-L-methionine-dependent methyltransferase OS=Schizopora paradoxa GN=SCHPADRAFT_355507 PE=4 SV=1	0.705956
128	tr|A0A0D7BH87|A0A0D7BH87_9HOMO	40 kDa cyclophilin OS=Cylindrobasidium torrendii FP15055 ss-10 GN=CYLTODRAFT_394573 PE=4 SV=1	0.689544
129	tr|A0A0D7B9Y8|A0A0D7B9Y8_9HOMO	Putative flavin-containing monooxygenase YUCCA3 OS=Cylindrobasidium torrendii FP15055 ss-10 GN=CYLTODRAFT_423545 PE=4 SV=1	0.795263
130	tr|A0A0D2Q982|A0A0D2Q982_9AGAR	Uncharacterized protein OS=Hypholoma sublateritium FD-334 SS-4 GN=HYPSUDRAFT_34582 PE=4 SV=1	1.23107
131	tr|A0A0C9WW02|A0A0C9WW02_9AGAR	Unplaced genomic scaffold K443scaffold_41, whole genome shotgun sequence OS=Laccaria amethystina LaAM-08-1 GN=K443DRAFT_5100 PE=4 SV=1	1.24599
132	tr|A0A0C9VJR3|A0A0C9VJR3_9HOMO	Thioredoxin OS=Hydnomerulius pinastri MD-312 GN=HYDPIDRAFT_44839 PE=3 SV=1	1.48932
133	tr|A0A067NTG0|A0A067NTG0_PLEOS	Uncharacterized protein OS=Pleurotus ostreatus PC15 GN=PLEOSDRAFT_159193 PE=4 SV=1	1.36771
134	tr|A0A0D0AIC1|A0A0D0AIC1_9HOMO	Unplaced genomic scaffold CY34scaffold_292, whole genome shotgun sequence OS=Suillus luteus UH-Slu-Lm8-n1 GN=CY34DRAFT_15389 PE=4 SV=1	1.30819
135	tr|A0A166JSV9|A0A166JSV9_9HOMO	Uncharacterized protein OS=Peniophora sp. CONT GN=PENSPDRAFT_600928 PE=4 SV=1	1.33931
136	tr|A0A146HMN9|A0A146HMN9_9AGAR	Acid phosphatase OS=Mycena chlorophos GN=MCHLO_06843 PE=3 SV=1	1.21705
137	tr|R7SZ02|R7SZ02_DICSQ	Uncharacterized protein OS=Dichomitus squalens (strain LYAD-421) GN=DICSQDRAFT_180963 PE=4 SV=1	1.21489
138	tr|A0A067N459|A0A067N459_9HOMO	Kinase OS=Botryobasidium botryosum FD-172 SS1 GN=BOTBODRAFT_103744 PE=3 SV=1	0.686702
139	tr|V2WCG2|V2WCG2_MONRO	Peroxidase OS=Moniliophthora roreri (strain MCA 2997) GN=Moror_6159 PE=3 SV=1	1.52501
140	tr|M2R504|M2R504_CERS8	Uncharacterized protein OS=Ceriporiopsis subvermispora (strain B) GN=CERSUDRAFT_81032 PE=3 SV=1	0.797204
141	tr|S8E8X9|S8E8X9_FOMPI	Uncharacterized protein OS=Fomitopsis pinicola (strain FP-58527) GN=FOMPIDRAFT_1023435 PE=4 SV=1	1.25064
142	tr|A0A166C213|A0A166C213_9HOMO	Uncharacterized protein OS=Peniophora sp. CONT GN=PENSPDRAFT_756207 PE=4 SV=1	0.69488
143	tr|A0A0H2RXH9|A0A0H2RXH9_9HOMO	Uncharacterized protein OS=Schizopora paradoxa GN=SCHPADRAFT_851424 PE=4 SV=1	0.785721
144	tr|A0A0C3SAF3|A0A0C3SAF3_PHLGI	Uncharacterized protein OS=Phlebiopsis gigantea 11061_1 CR5-6 GN=PHLGIDRAFT_86968 PE=3 SV=1	1.23642
145	tr|A0A0C3FXD2|A0A0C3FXD2_9HOMO	Uncharacterized protein OS=Piloderma croceum F 1598 GN=PILCRDRAFT_245320 PE=4 SV=1	0.825753
146	tr|A0A0K6GE37|A0A0K6GE37_9HOMO	Putative uncharacterized oxidoreductase C513,07 [Schizosaccharomyces pombe 972h-] OS=Rhizoctonia solani GN=RSOLAG22IIIB_02356 PE=4 SV=1	0.582325
147	tr|A0A0K6FN42|A0A0K6FN42_9HOMO	Uncharacterized protein OS=Rhizoctonia solani GN=cthl PE=3 SV=1	1.53745
148	tr|A0A0A7AAW9|A0A0A7AAW9_FLAVE	Phenylalanine ammonia-lyase OS=Flammulina velutipes GN=PAL1 PE=3 SV=1	1.60623
149	tr|G5EJV1|G5EJV1_PHACH	CYP73A5 C4H Cytochrome P450 OS=Phanerochaete chrysosporium GN=PcCYP_79a PE=2 SV=1	2.23394
150	tr|A0A165AZK9|A0A165AZK9_9APHY	4CL Amp dependent CoA ligase OS=Laetiporus sulphureus 93-53 GN=LAESUDRAFT_732743 PE=4 SV=1	1.7124
151	tr|A0A0H2RL28|A0A0H2RL28_9HOMO	Alpha/beta-hydrolase OS=Schizopora paradoxa GN=SCHPADRAFT_839293 PE=4 SV=1	0.816681
152	tr|A0A0H2S9F8|A0A0H2S9F8_9HOMO	Uncharacterized protein OS=Schizopora paradoxa GN=SCHPADRAFT_918012 PE=4 SV=1	1.3228
153	tr|A0A0H2S6Z3|A0A0H2S6Z3_9HOMO	Methionine aminopeptidase 2 OS=Schizopora paradoxa GN=SCHPADRAFT_842224 PE=3 SV=1	1.42307
154	tr|A0A067MI29|A0A067MI29_9HOMO	Uncharacterized protein OS=Botryobasidium botryosum FD-172 SS1 GN=BOTBODRAFT_31754 PE=4 SV=1	0.727053
155	tr|A0A165P9Z6|A0A165P9Z6_9APHY	DnaJ-domain-containing protein OS=Daedalea quercina L-15889 GN=DAEQUDRAFT_751497 PE=4 SV=1	1.40098
156	tr|A0A166SUA6|A0A166SUA6_9HOMO	YlMBF1 OS=Fibulorhizoctonia sp. CBS 109695 GN=FIBSPDRAFT_884506 PE=4 SV=1	1.41138
157	tr|A0A166M8G3|A0A166M8G3_9HOMO	Mitochondrial carrier OS=Peniophora sp. CONT GN=PENSPDRAFT_596896 PE=3 SV=1	0.776292
158	tr|A0A0C3BYU8|A0A0C3BYU8_HEBCY	Malate dehydrogenase OS=Hebeloma cylindrosporum h7 GN=M413DRAFT_445002 PE=3 SV=1	1.24182
159	tr|A0A0D7A7P5|A0A0D7A7P5_9AGAR	Uncharacterized protein OS=Fistulina hepatica ATCC 64428 GN=FISHEDRAFT_66211 PE=4 SV=1	0.75857
160	tr|K5X979|K5X979_PHACS	Uncharacterized protein OS=Phanerochaete carnosa (strain HHB-10118-sp) GN=PHACADRAFT_249918 PE=3 SV=1	4.40781
161	tr|A8NRW1|A8NRW1_COPC7	Uncharacterized protein OS=Coprinopsis cinerea (strain Okayama-7 / 130 / ATCC MYA-4618 / FGSC 9003) GN=CC1G_02958 PE=4 SV=2	1.5482
162	tr|A0A0C9W1X0|A0A0C9W1X0_9HOMO	CHI1 OS=Sphaerobolus stellatus SS14 GN=M422DRAFT_227207 PE=4 SV=1	3.12251
163	tr|K5VT56|K5VT56_PHACS	Uncharacterized protein OS=Phanerochaete carnosa (strain HHB-10118-sp) GN=PHACADRAFT_179143 PE=3 SV=1	1.77251
164	tr|A0A151VV29|A0A151VV29_HYPMA	Hsp90 co-chaperone Cdc37 (Fragment) OS=Hypsizygus marmoreus GN=cdc37 PE=4 SV=1	0.793645
165	tr|X8J963|X8J963_9HOMO	Phosphatidylglycerol/phosphatidylinositol transfer protein OS=Rhizoctonia solani AG-3 Rhs1AP GN=RSOL_352450 PE=4 SV=1	1.29288
